# Supplementary material for: Genome-Wide Identification and Biotic Stress Responses of TLP Gene Family in Citrus sinensis
Source: Int J Mol Sci. 2025 Oct 18;26(20):10133. doi: 10.3390/ijms262010133 (PMC12564699; doi:10.3390/ijms262010133)
Supplement: Supplementary file 1 [file ijms-26-10133-s001.zip]

Archive with 14 entries (14 files):
- Figure S1 Homology modeling of the CsTLP tertiary structure.tif
- Figure S2 Multi-sequence alignment of CsTLP gene family members.tif
- Figure S3 Phylogenetic analysis of the TLP proteins from Citrus sinensis and Arabidopsis thaliana.tif
- Figure S4 Expression patterns of CsTLP gene family members in various Citrus sinensis tissues.tif
- Table S1. Chromosomal location information of CsTLP genes.xlsx
- Table S10. The primers list used for qRT-PCR.xlsx
- Table S2. Amino acid sequence of CsTLP family.xlsx
- Table S3. Conservative motifs information of CsTLP genes.xlsx
- Table S4.  Protein sequence structures of CsTLP proteins.xlsx
- Table S5. CsTLP genes and AtTLP genes list used for construction of evolutionary tree.xlsx
- Table S6. Homologous gene pairs in CsTLP genes.xlsx
- Table S7. Orthologous gene pairs of TLP genes between Citrus sinensis and Arabidopsis thaliana.xlsx
- Table S8. Cis-acting elements in the promoter regions of CsTLP genes.xlsx
- Table S9. Relative expression levels of TLP gene family in different organs of Citrus sinensis.xlsx
