# Supplementary material for: Genome-Wide Identification and Biotic Stress Responses of TLP Gene Family in Citrus sinensis
Source: Int J Mol Sci. 2025 Oct 18;26(20):10133. doi: 10.3390/ijms262010133 (PMC12564699; doi:10.3390/ijms262010133)
Supplement: Supplementary file 1 [file ijms-26-10133-s001.zip › Table S1. Chromosomal location information of CsTLP genes.xlsx]

## Sheet: Sheet1
Chromosomal location information of CsTLP genes.
Gene ID	Chr.	Start Pos	End Pos
CsTLP1	chr1	29530230	29532602
CsTLP2	chr1	29543512	29544960
CsTLP3	chr3	1394354	1396658
CsTLP4	chr3	1407887	1410804
CsTLP5	chr3	2583394	2584802
CsTLP6	chr3	6256963	6258196
CsTLP7	chr3	17885159	17886567
CsTLP8	chr3	25802536	25803687
CsTLP9	chr4	16565609	16566793
CsTLP10	chr5	43023344	43024245
CsTLP11	chr5	43041268	43063111
CsTLP12	chr5	43066423	43068364
CsTLP13	chr5	43069958	43070740
CsTLP14	chr5	43073494	43074545
CsTLP15	chr6	1240333	1241425
CsTLP16	chr6	11700404	11701603
CsTLP17	chr6	19789709	19790690
CsTLP18	chr6	19795812	19797675
CsTLP19	chr7	873313	878954
CsTLP20	chr7	29107861	29109054
CsTLP21	chr8	1590858	1592744
CsTLP22	chr8	31572731	31585257
CsTLP23	chr9	3169540	3170783
