# Supplementary material for: Genome-Wide Identification and Biotic Stress Responses of TLP Gene Family in Citrus sinensis
Source: Int J Mol Sci. 2025 Oct 18;26(20):10133. doi: 10.3390/ijms262010133 (PMC12564699; doi:10.3390/ijms262010133)
Supplement: Supplementary file 1 [file ijms-26-10133-s001.zip › Table S10. The primers list used for qRT-PCR.xlsx]

## Sheet: Sheet1
The primers list used for qRT-PCR
Gene name	Primer name	Primer sequence (5’-3’)	Target fragment length
CsTLP4	CsTLP4-f	GACGGCTACAACCTCCC	182
	CsTLP4-r	TACTGCGGCTGCCTAAA
CsTLP5	CsTLP5-f	TTGCCAATAACCCTAATGA	168
	CsTLP5-r	CCGAATCCGTGACCTGA
CsTLP8	CsTLP8-f	GCATCTGGGCAAGAACTG	134
	CsTLP8-r	GGCACCAAGGGTAAACTC
CsTLP9	CsTLP9-f	ACCCTCGCCGAAATCACG	187
	CsTLP9-r	CCACTCTGCTGTTGGACCTCA
CsTLP13	CsTLP13-f	AAATGCCAGTTTGATGCT	101
	CsTLP13-r	GCCAAGGTGTTAGGTGC
CsTLP14	CsTLP14-f	TCAAGACCGAAGAGCAG	135
	CsTLP14-r	ACCAGGACAAGTGAAGACG
CsTLP15	CsTLP15-f	GCCGATGGAGGCTTCTAC	141
	CsTLP15-r	ATCACAGTCACCCGTTTC
CsTLP18	CsTLP18-f	ATCCGATGGGAATGTTAT	100
	CsTLP18-r	TGGGCAAGTCTCAGGTT
CsTLP19	CsTLP19-f	GCCACGAGACTCCCTAT	89
	CsTLP19-r	GATTCTGCCTGACCATTT
CsTLP21	CsTLP21-f	CCAGTTCAGCCTCCACC	130
	CsTLP21-r	GCGACAACCCACTACCG
CsTLP22	CsTLP22-f	CGGGCAGGACTTCTATGA	194
	CsTLP22-r	ACTCGGCACTCCCAAACG
CsTLP23	CsTLP23-f	GGGACTGTGGAGGAAGAC	137
	CsTLP23-r	AAGAGGGAGGTTGTAGCC
ACTB	ACTB-f	CCAATTCTCTCTTGAACCTGTCCTT	120
	ACTB-r	TGACTGATGAGAACTGCCAGAAG
