# Supplementary material for: Genome-Wide Identification and Biotic Stress Responses of TLP Gene Family in Citrus sinensis
Source: Int J Mol Sci. 2025 Oct 18;26(20):10133. doi: 10.3390/ijms262010133 (PMC12564699; doi:10.3390/ijms262010133)
Supplement: Supplementary file 1 [file ijms-26-10133-s001.zip › Table S2. Amino acid sequence of CsTLP family.xlsx]

## Sheet: Sheet1
Amino acid sequence of CsTLP family
Gene ID	Sequence
CsTLP1	MAAPIQISIAITTLCLLQLLSETLSATFTITNECSNTIWPGILSGAGTPQLSPTGFSLESGQSTSISVPASWSGRLWARTHCTQDSKFTCLTGDCGSGTLECSGSGAAPPATLAEFTLNGAGGLDFFDVSLVDGYNLPMLVTPQTQSGTAGNCTAAGCIAELNNACPSELKVTEAGNGEDVACKSACEAFGDPQYCCSGAFATPDTCKPTSYSMFFKNACPKAYSYAYDDGTSTFTCAAADYVITFCPSPSTSLKSANGTLPVAANISASTRRTSPTCFGTAVVMLVAVWRLWRLH*
CsTLP2	MADYTTLFTLNLALLFISKGVTAATFTFVNKCDYTVWPGILGSPKLDSTGFELQKGGSRSFQAPTGWSGRFWGRTGCNFDSSGHGSCATADCGSNQVECNGAGAAPPATLAEFTLGSGSQDFYDVSLVDGYNIPIVVEGSGGSGACAPTGCVTDLNRSCPNELRVQGGCRSACEAFGNPEYCCSGSFNSPATCKPSMYSSIFKNACPKSYSYAYDDATSTFTCTAADYTITFCPSSPSLKSASNSNSSPNTGAETGSDSEPAVQADSLADSSWLAELAVNGDSTRSHPSFAMQYALVLGFSLFLVFLQL*
CsTLP3	MDLIFSHSPSSYITLILLLFCKGLSGATFTMVNRCSYAVWPGILGNAKLDSTGFELTPGSSRSVQVPPTWSGRFWGRTGCTFDPTTGQGSCTTGDCGSNQIECNGLTAKPPATLAEFTTGSGTQDFYDVSLVDGYNLPMIVEPIGGSGTCLSTGCVTDLNQRCPAELRDQSGEGCKSACEAFGNPEYCCSGAYATPSTCKPSVYSEMFKSACPRSYSYAYDDATSTFTCTGADYTITFCPSVTSQKSARDASPTTPTATVNGSSEQQPMEEISSWLPNFFTGDSCRILSHSVLRTMLIASAVCLIFL*
CsTLP4	MAASQLTLVLLITHLIFSCVTSTTFTMINKCDHTVWPGILSNADSPALSATGFQLEKGETKTLNAPASWGGRMWARTLCSQDSTGKFTCVTGDCGGKLECSGSGAAPPATLAEFKLDGYGGQDFYDVSLVDGYNLPMLVVPQGGDGPNCTSTGCVVDLNAACPSELKVMTDGGSGGVACKSACEAFRQPQYCCNGAFSTPDTCKPSTYSQIFKSACPHAYSYAYDDKSSTFTCGSGPDYTITFCPSPNTR*
CsTLP5	MAIHTCSSVSLLIMLFSLGIVATTATVFTLENHCSYTVWPGTLCGNGVATLGDGGFALPTGASVQFPVPAAWSGRIWGRTGCNFDASGTGKCTTGDCGGVLKCTGGGAPPVSLVEFTIANNPNEKDFYDVSLVDGYNIGLGVKAVGGKGDCQYAGCVADLNGNCPAELQVTDSGSVVACKSACAAFNTPEFCCTGDHATPDTCSPTQYSQLFKHACPTAYSYAYDDASSTCTCSGSDYLITFCPS*
CsTLP6	MASRFSFLLPFVMISVIISSGARMGESARVFTIVNDCKETIWPAITPGENFNNGGFPLKSGQSIVFNAPVGWSGRIWGRSGCKFDKNGNGSCLTGACGTSLKCSASGEPPATLAEFTLSALDFYDVSLVDGFNLPMSVKPINGKGNCSVAGCDGDLRLTCPSELSVKSKGKTVACRSACDVFNTDEYCCRGVYGNPVVCQPTYYSKKFKDACPTAYSYAYDDPTSIFTCAGTDYVITFCSPRKQPVCTYHNNKLVCSGSKSNGVKGLTGVIWRAMLGIMIMVALWIVS*
CsTLP7	MEIQSVFCLTISVLLFTGTLTGSGKPQLSSTGFELASKASSTLEVPAAWSGRIWARTGCASDATGKFTCGTADCGSGQVPCNGAGAAPPASLIELTLASENAGQDFYDVSLVDGFNLPLSLAPQGGGSGNCSSTSCPQNVNAVCPLELAVKGSDGSSVIACKSACLALNQPQYCCTGDFGTPDKCPPTDYSKIFKTQCPQAYSYAYDDKSSTFTCTGRPNYAITFCP*
CsTLP8	MAHNSKTHLTYLSIIIILASGSKMYASSKNITLVNVCQETIWPGIITQGGNYHGDGFTLKPGQSASYNPPDGWSGRIWARTGCNFNNSTSSCKTGSCGSSINCTSPGSLPVTIAEFTLGANVDYYDVSLVDGFNVPVSVRPFNGKGNCSNAGCDGDLRQNCPSDLAVKDNGKVIGCRSACDAFNSDEYCCKGAFGDLTSCLPSNYSKSFKQVCPAASSYAFDDRTSIITCSATDYIVGFCASRNQTVCSYHDNKLFCNESKGSKAFPQSWWQLLLMLALPPILNIQALF*
CsTLP9	MAVTMLLRSLLALLLTTIVLFSHNIKATTITLFNKCEHPVWPGIQASAGKPLLARGGFKLPPNKAYTIRLPPLWSGRFWGRHGCRFDASGRGRCATGDCGGSLFCNGIGGSPPATLAEITLGQQQDFYDVSLVDGYNIAMSILPIRGSGKCSYAGCVSDLNLMCPAGLQVRSNSRVVACKSACFAFNSPRYCCTGSFGNPQSCKPTAYSRIFKAACPRAYSYAYDDPTSIATCTGSNYLLTFCPRHRR*
CsTLP10	MQLSAFEIQNNCIYTVWAAANPGGGKELHQHQSWHINLTDAGSIWARTNCNFNANGTGNCESGDCDGVLNCASNASPPVTLAEYSLNVSSNFDLFSISLMKGFNIPMELKGTSSMCTQVIKCAGDINGLCPNELRHPGGCNNPCTLFKNDQFCCNVDRRSCGATAYSKIFKNLCPNVYTYPMDDPASTLACPTGTGYKVVFCP*
CsTLP11	MELEPHDDNVMMEKAKNYGGTSIAVASRSIRDQELRVAGFNAPNHNRHTHYSFFSKMVSIYSFFLVTLSVTWAHATKFNITNNCPNTVWAAAVPGGGRKLDNGQTWTITAEPGTTRARIWARTNCQFDASGKGKCETGDCNGLLECQGYGTAPSTLAEYALKQFNDMDFIDMSNIDGFNVPMEFSSLSPSCNRVIKCTANILGECPNELKVPGGCNGPCHVFKTDKS*
CsTLP12	MEISNEGSCKIFYPASCKPATTKQSSIKSKTSTLELLNIYKYKMSFSNFLFLSALSSFILWSTSIDAAVFEVQNNCSYTVWAAANPGGGRELHQGQSWVVNTDPNFNDIGRIWARTNCRFDASNGTGKCESGDCNGVLYCVSDGAPPVTLAEYSFQGVDNMGFFDVSVVDGFNVPIEFKGTSSRCNKVIKCRGDINGLCPTELRHPGGCNHPCTVFKNAQFCCTGSNSTATNCGPTTAYFKFFKDLCPDAYSYSLDDAASTFSCSTGTDYKIVFCP*
CsTLP13	MRFIKALPISSALLIIISITLTHAAKFDITNNCPDTVWAAAVPGGGRQLDKGQTWTITAAPGTKAARIWARTKCQFDASGKGKCETGDCNGLLECQGYGAAPNTLAEYALKQFNDMDFIDMSNIDGFNVPMEFSSVSPSCNRVIKCTANILGECPNELKVPGGCNGPCPVFKTDEGRNGNRKLYDVVFCICYNIGIRTVRSSLP*
CsTLP14	MNYFVSLLNASFLFLTLYLTLVNAATFDIRNNCPYTVWAAAVPGGGRRLDRGQNWPLNVNPGTKAARIWARTNCQFDGAGRGRCQTGDCGGLLQCQAYGSPPNTLAEFALNQFQNLDFIDISNIDGFNVPMEFSSVSGGCNRVIRCTADIVGQCPNELRVPGGCNGPCPVFKTEEHCCNSGKCGPTKFSRFFKERCPDAYSYPKDDATSVFTCPGGTNYKVVFCP*
CsTLP15	MKLRAAFFLCLLWHFMLSGQVQSRDVTFYVHNKCPFPIWPATAPNTGHPVIADGGFYLPSGETEIISAPWSWSGRIWARTGCNFASNWKPACETGDCDGRLACSGLIGTPPATLVEITLAADRNKPSFYDVSLVDGYNLHVMVTTRQISTKCTINGCRKNMNIFCPPELQVLNENRQVVACKSACLAFNLDSFCCRNEFGTPDKCKPSLYSKIFKDACPAYYSYAYDMPAPLVSCVSGEFVITFCPSGWGEGESESENIASTSI*
CsTLP16	MATYSIFSPLLFHLLISFSITDGAQLIVVNNCQENLWPGILGGAGHPTPNNGGFKLSSGEEVVLDVPEKWSGRIWGRQGCRFDSNGKGSCDTGDCSAQLHCQGTGGAPPATVVEMTLGSSASPLHFYDVSLVDGFNLPVSMKPVGGGIGCGVASCDADLNICCPSALEVKVGGKVVGCKSACLAMQSAKYCCTGQYANPKTCKPTLFANLFKAICPKAYSYAFDDSSSLNKCRASRYVVTFCPPK*
CsTLP17	MENKASISSLLLLLLIISGGQSEVILNIENQCSYTVWLAASPSSGDFNSEHAPGTLEIFSMPEPWTGSIWARTKCSNNESFYFSCETGDCGTGQVDCQGPMPRYPVTLLNLSINNKSEVSYEVNLNHGFNVPIRIRPDGGTLVDRSGSSCPVVDCIADLSNVCAPELVATNKNGSYVACNSPCDALRDARFCCTENFSGQACQPNQYSKKFKQLCGLAHTYPADNNPPTYSCGGANRYNVTFCPL*
CsTLP18	MMNTRAIFCLTFSFLISGAHLATITFTNNCQNTIWPGALTADGGAQLSENGFELASKAKKTLDVPSPWKGRFWARTQCSRDSSGKFTCATADCGSGQVTCNGNGAAPPASLVEFTIAADKGQDFFDLSLVDGFNLPLSVAPQGGSGATCTTSSCKANVNAVCPSELAVKGSDGNVIACKSACAAFNEPQYCCTGAFNKPETCPPTKYSKIFKDQCPQAYSYAYDDRTSTFSCTGGPNYDITFCP*
CsTLP19	MTTSSHLLRFCFFFLCLFCFSSADGTQLILVNNCKETIWPGILGTAGHETPYNGGFVLCSGEQTVLEVPEKWSGRIWPRQGCCFDETTGKGSCQTGDCAGLRQCKGLGGVPPATLVEMTLGTQASALHYYDVSLVDGFNVPVSMAPIGGGAGCGVAACEADLNICCPANLAVKKQGKLVACKSACVAAKSDRYCCTGEFANPRRCKPTVFSHLFKAICPRAYSYAYDDSTSLKTCRAPRYVITFCPPN*
CsTLP20	MALWHLPLLLALISFSGTDAAIFTLENKCKETIWPGILAGSGKPVLMNGGVRLNAGENIKIEAPKGWSGRFWPRTGCTFDQSGNGKCVTGDCGAKLNCNGAGGEPPVSLAEFTLDSPEDFYDVSLVDGYNVPMSIIPSGGTGGCKSVNCVSDLNTKCPEDLQQKDTGRVVACKSACMAFNTPEYCCTGAFGGPNTCKPTNYSKIFKESCPDAYSYAYDDLTSTFTCKDANYTISFC*
CsTLP21	MASTSPIFISATILLLLSSYAKASFILTLVNNCPFPVWPAIQPNAGHPVLERGGFYLHSLTHRSFPAPAQHWSGRIWARTGCTYAHGKFSCVTGDCGHRLECNGLGGATPATLAQFSLHHGHNDLSSYGVSLVDGFNVPMTVTPHEGKGVCPVVGCRADLLATCPQNLQVRSPPGHGRVVACKSGCEAFGTDELCCRNHYNSPQTCRASSFSEFFKHACPATMTYAHDSPSLMHDCSSPRELKVIFCH*
CsTLP22	MDRRRLLSATFLSLLALCFISETEPASFKMVNKCRRTVWPGLLSGANSPPLPTTGFELKSGKSRTITIPKSWSGRIWARTLCTHHQNQTFSCVTGDCGSQKLECAGGGAAPPATLAEFTLNGAGGLDFYDVSLVDGYNLPMLVVPKGGRGGGCGATGCLVDLNGACPAELKVAREGRGGSVACKSACEAFGDPRYCCSEAYATPDTCFPSVYSLFFKHVCPRAYSYAYDDKTSTYTCGSADYVIIFCPAPYTSQKLLGSRKDGAALPLVNKTTMYIASRHPNGASASGVLSATFTFVNKCDYTIWPGILANAGSPRLDSTGFELPQDSSRSFVAPTGWSGRFWGRTRCNFDGSGSGSCLTGDCGSGQVECNGLGAAPPATLAEFTLGSGGQDFYDVSLV…
CsTLP23	MLTITSWPFLAAFFLFGSLFFLPSHGSTFTITNNCPYTIWPGTLAGSGTPQLLTTGFQLESGQSVRIPSVPGWSGRIWARTGCSFDEFGVGSCQTGDCGGRLQCDGSGATPPASLFEITLGKGNDKDFYDVSIVDGYNLPLVAEPRGVYGACNATGCASDINMGCPKELQVVGGEGTREGEVIACKSACEAFGLDQYCCSGEFANPTTCRPSFYSSIFKRACPSAYSYAFDDGTSTFTCKAYDYAIIFCPNTSSRGFKGSSGSLSPPSIQDPSSTKTQQMVSSSNNLHLQPLRVSIFIFLVLVL*
