# Supplementary material for: Genome-Wide Identification and Biotic Stress Responses of TLP Gene Family in Citrus sinensis
Source: Int J Mol Sci. 2025 Oct 18;26(20):10133. doi: 10.3390/ijms262010133 (PMC12564699; doi:10.3390/ijms262010133)
Supplement: Supplementary file 1 [file ijms-26-10133-s001.zip › Table S3. Conservative motifs information of CsTLP genes.xlsx]

## Sheet: 1
Conservative motifs information of predicted CsTLP genes
Motif	Logo	Best possible match	E-value	Sites	Width
Motif 1		CKPTAYSKIFKDACPKAYSYAYDDATSTFTCTG	1.3E-308	21	33
Motif 2		LDFYDVSLVDGFNLPMSVKPQ	1.8e-226	23	21
Motif 3		VPAGWSGRIWARTGCNFDASG	7.5e-210	23	21
Motif 4		DNGKVVACKSACEAFNSPEYCCTGAFATP	1.9e-197	19	29
Motif 5		TFTJVNNCPYTVWPGILPGAG	9.8e-167	22	21
Motif 6		CSVAGCVADLNGACPSELQVK	3.7e-113	20	21
Motif 7		GSGGAPPATLAEFTL	1.5e-107	22	15
Motif 8		KGSCETGDCGGLLVC	5.1e-80	20	15
Motif 9		BYVITFCP	1.4e-57	22	8
Motif 10		LSNGGFELKSGESRT	2.8e-22	17	15
