# Supplementary material for: Genome-Wide Identification and Biotic Stress Responses of TLP Gene Family in Citrus sinensis
Source: Int J Mol Sci. 2025 Oct 18;26(20):10133. doi: 10.3390/ijms262010133 (PMC12564699; doi:10.3390/ijms262010133)
Supplement: Supplementary file 1 [file ijms-26-10133-s001.zip › Table S4. Protein sequence structures of CsTLP proteins.xlsx]

## Sheet: Sheet1
Protein sequence structures of CsTLP proteins
Protein	Alpha helix（%）	Extended strand（%）	Beta turn（%）	Random coil（%）	Intrinsically Disordered Resions（%）	Number of TMHs	Singal peptides	structural homology model
CsTLP1	14.86	21.62	2.03	61.49	47.3	0	SP	c2ahnA_
CsTLP2	14.24	22.01	5.18	58.58	59.87	2	SP	c2ahnA_
CsTLP3	8.79	25.08	3.91	62.21	56.03	0	SP	c2ahnA_
CsTLP4	11.6	26.4	3.2	58.8	42.8	1	SP	c2ahnA_
CsTLP5	12.24	26.12	6.94	54.69	22.04	1	SP	c2ahnA_
CsTLP6	16.67	26.39	3.82	53.12	16.67	1	SP	c7p20A_
CsTLP7	5.29	27.31	3.08	64.32	48.46	0	SP	c2ahnA_
CsTLP8	16.26	21.8	3.46	58.48	36.33	0	SP	d1du5a_
CsTLP9	12.5	26.61	3.23	57.66	11.69	0	SP	c2ahnA_
CsTLP10	6.9	28.08	5.42	59.61	11.33	0	NO_SP	c1z3qA_
CsTLP11	11.45	27.31	7.49	53.74	22.03	1	NO_SP	c1z3qA_
CsTLP12	9.42	26.45	5.07	59.06	23.91	0	NO_SP	c1z3qA_
CsTLP13	6.37	32.84	5.39	55.39	17.65	0	SP	d1du5a_
CsTLP14	12.89	26.22	5.33	55.56	25.33	1	SP	c1z3qA_
CsTLP15	14.39	23.11	4.17	58.33	7.58	0	SP	c2ahnA_
CsTLP16	9.39	26.94	2.86	60.82	21.63	0	SP	c2ahnA_
CsTLP17	8.98	28.16	7.76	55.1	17.14	0	SP	d1rqwa_
CsTLP18	9.84	25.82	4.92	59.43	53.69	1	SP	c2ahnA_
CsTLP19	6.45	28.23	4.84	60.48	7.66	0	SP	c2ahnA_
CsTLP20	6.78	28.39	6.79	58.07	16.95	0	SP	c2ahnA_
CsTLP21	10.89	24.6	4.03	60.48	26.61	1	SP	c2ahnA_
CsTLP22	6.45	27.34	6.64	59.57	41.99	0	SP	c2ahnA_
CsTLP23	8.55	29.93	4.28	57.24	17.76	1	SP	c2ahnA_
