# Supplementary material for: Genome-Wide Identification and Biotic Stress Responses of TLP Gene Family in Citrus sinensis
Source: Int J Mol Sci. 2025 Oct 18;26(20):10133. doi: 10.3390/ijms262010133 (PMC12564699; doi:10.3390/ijms262010133)
Supplement: Supplementary file 1 [file ijms-26-10133-s001.zip › Table S5. CsTLP genes and AtTLP genes list used for construction of evolutionary tree.xlsx]

## Sheet: Sheet1
AtTLP genes list used for construction of evolutionary tree
Gene ID	Subgroup
AT1G19320.1	Clade 9
AT1G73620.1	Clade 1
AT1G75800.1	Clade 6
AT1G77700.1	Clade 10
AT2G28790.1	Clade 3
AT4G11650.1	Clade 5
AT4G38660.1	Clade 7
AT5G02140.1	Clade 2
AT5G24620.1	Clade 8
AT5G40020.1	Clade 4
CsTLP genes list used for construction of evolutionary tree
Gene ID	Subgroup
CsTLP1	Clade 6
CsTLP2	Clade 7
CsTLP3	Clade 7
CsTLP4	Clade 6
CsTLP5	Clade 9
CsTLP6	Clade 10
CsTLP7	Clade 6
CsTLP8	Clade 10
CsTLP9	Clade 1
CsTLP10	Clade 5
CsTLP11	Clade 5
CsTLP12	Clade 5
CsTLP13	Clade 5
CsTLP14	Clade 5
CsTLP15	Clade 4
CsTLP16	Clade 2
CsTLP17	Clade 5
CsTLP18	Clade 6
CsTLP19	Clade 2
CsTLP20	Clade 1
CsTLP21	Clade 3
CsTLP22	Clade 7
CsTLP23	Clade 8
