# Supplementary material for: Genome-Wide Identification and Biotic Stress Responses of TLP Gene Family in Citrus sinensis
Source: Int J Mol Sci. 2025 Oct 18;26(20):10133. doi: 10.3390/ijms262010133 (PMC12564699; doi:10.3390/ijms262010133)
Supplement: Supplementary file 1 [file ijms-26-10133-s001.zip › Table S6. Homologous gene pairs in CsTLP genes.xlsx]

## Sheet: Sheet1
Homologous gene pairs in CsTLP genes
Chr.	Gene Name	Gene ID		Chr.	Gene Name	Gene ID
chr1	Cs_ont_1g028250.1	CsTLP1	==	chr8	Cs_ont_8g027660.1	CsTLP22
chr3	Cs_ont_3g002150.1	CsTLP3	==	chr8	Cs_ont_8g027660.1	CsTLP22
chr6	Cs_ont_6g017000.1	CsTLP16	==	chr7	Cs_ont_7g000750.1	CsTLP19
