# Supplementary material for: Genome-Wide Identification and Biotic Stress Responses of TLP Gene Family in Citrus sinensis
Source: Int J Mol Sci. 2025 Oct 18;26(20):10133. doi: 10.3390/ijms262010133 (PMC12564699; doi:10.3390/ijms262010133)
Supplement: Supplementary file 1 [file ijms-26-10133-s001.zip › Table S7. Orthologous gene pairs of TLP genes between Citrus sinensis and Arabidopsis thaliana.xlsx]

## Sheet: Sheet1
Orthologous gene pairs of TLP genes between Citrus sinensis and Arabidopsis thaliana
Chr.	Gene Name	Gene ID		Chr.	Gene Name
chr1	Cs_ont_1g028250.1	CsTLP1	==	2	AT2G17860.1
chr1	Cs_ont_1g028250.1	CsTLP1	==	4	AT4G36000.1
chr1	Cs_ont_1g028250.1	CsTLP1	==	4	AT4G38660.1
chr3	Cs_ont_3g002150.1	CsTLP3	==	1	AT1G75800.1
chr3	Cs_ont_3g002150.1	CsTLP3	==	1	AT1G20030.2
chr3	Cs_ont_3g002150.1	CsTLP3	==	2	AT2G17860.1
chr3	Cs_ont_3g002150.1	CsTLP3	==	4	AT4G38660.1
chr3	Cs_ont_3g002150.1	CsTLP3	==	4	AT4G36000.1
chr3	Cs_ont_3g004110.1	CsTLP5	==	1	AT1G75030.1
chr3	Cs_ont_3g004110.1	CsTLP5	==	1	AT1G19320.1
chr3	Cs_ont_3g009770.1	CsTLP6	==	1	AT1G77700.1
chr4	Cs_ont_4g012400.1	CsTLP9	==	1	AT1G73620.1
chr4	Cs_ont_4g012400.1	CsTLP9	==	1	AT1G18250.2
chr5	Cs_ont_5g040270.1	CsTLP10	==	4	AT4G11650.1
chr6	Cs_ont_6g002020.1	CsTLP15	==	5	AT5G40020.1
chr6	Cs_ont_6g017000.1	CsTLP16	==	5	AT5G02140.1
chr7	Cs_ont_7g000750.1	CsTLP19	==	5	AT5G02140.1
chr8	Cs_ont_8g002970.1	CsTLP21	==	2	AT2G28790.2
chr8	Cs_ont_8g027660.1	CsTLP22	==	1	AT1G20030.2
chr8	Cs_ont_8g027660.1	CsTLP22	==	4	AT4G38660.1
chr8	Cs_ont_8g027660.1	CsTLP22	==	4	AT4G36000.1
