# Supplementary material for: Genome-Wide Identification and Biotic Stress Responses of TLP Gene Family in Citrus sinensis
Source: Int J Mol Sci. 2025 Oct 18;26(20):10133. doi: 10.3390/ijms262010133 (PMC12564699; doi:10.3390/ijms262010133)
Supplement: Supplementary file 1 [file ijms-26-10133-s001.zip › Table S8. Cis-acting elements in the promoter regions of CsTLP genes.xlsx]

## Sheet: Sheet1
Cis-acting elements in the promoter regions of CsTLP genes
Gene	ABRE	AE-box	as-1	DRE core	GA-motif	Gap-box	GATA-motif	G-box	GT1-motif	MBS	STRE	TCT-motif	W box
CsTLP1	1	0	4	1	1	0	1	0	0	0	8	3	4
CsTLP2	4	0	2	1	0	0	0	1	0	2	1	3	1
CsTLP3	5	0	1	0	0	0	0	1	0	1	1	2	0
CsTLP4	1	2	0	0	0	0	0	0	2	0	3	0	1
CsTLP5	9	1	2	0	0	0	2	5	0	1	1	1	1
CsTLP6	1	0	0	0	1	0	0	1	1	1	2	0	1
CsTLP7	4	0	2	0	0	0	0	2	0	0	1	0	0
CsTLP8	0	2	0	0	0	0	1	0	2	2	0	2	0
CsTLP9	5	0	3	1	2	0	0	3	1	1	2	1	0
CsTLP10	0	0	0	0	0	0	1	0	0	0	1	0	2
CsTLP11	1	1	0	0	0	0	0	0	1	1	3	0	0
CsTLP12	0	1	0	0	0	0	0	0	1	0	2	2	1
CsTLP13	6	0	1	0	1	0	0	3	1	1	1	1	0
CsTLP14	6	2	3	0	0	0	0	3	0	1	1	1	1
CsTLP15	1	1	1	1	0	0	0	0	2	0	2	0	2
CsTLP16	0	1	0	0	0	0	0	0	3	1	4	0	0
CsTLP17	1	1	1	0	0	0	1	0	5	0	0	1	0
CsTLP18	2	1	2	1	1	1	1	2	1	0	1	0	1
CsTLP19	0	3	0	0	0	0	2	0	3	1	1	1	0
CsTLP20	2	1	0	0	0	0	0	0	0	0	1	1	2
CsTLP21	2	2	1	1	0	1	1	1	0	0	4	1	1
CsTLP22	2	0	2	1	1	1	0	1	1	0	2	3	1
CsTLP23	2	0	3	1	1	0	0	0	2	1	1	2	0
