# Supplementary material for: Genome-Wide Identification and Biotic Stress Responses of TLP Gene Family in Citrus sinensis
Source: Int J Mol Sci. 2025 Oct 18;26(20):10133. doi: 10.3390/ijms262010133 (PMC12564699; doi:10.3390/ijms262010133)
Supplement: Supplementary file 1 [file ijms-26-10133-s001.zip › Table S9. Relative expression levels of TLP gene family in different organs of Citrus sinensis.xlsx]

## Sheet: Sheet1
Relative expression levels of CsTLP gene family in different organs of Citrus sinensis
Gene name	callus	Root	Leaf	Calyx	early-stage ovules	late-stage ovules	peel; 120 day after flowering	peel; 150 day after flowering	flesh of young fruit	flesh of mature fruit
CsTLP1	6.90697	32.9084	0.34027	14.2078	1.53358	11.3976	0.38217	0.1753	0.89307	7.28121
CsTLP2	5.02846	30.3149	11.8521	6.96296	9.80282	1.79887	0.29726	0.20848	5.37375	18.1175
CsTLP3	0.02501	11.8958	0.97289	0.16682	0.34422	0	0	0.03757	0.2521	0.04137
CsTLP4	21.7939	180.507	78.4146	238.663	40.812	25.5847	26.9068	20.0139	92.1593	8.40812
CsTLP5	0.41282	47.799	1.79026	0.16035	0.24589	0.41719	0	0.09256	4.51863	0
CsTLP6	0.70596	14.2495	2.47311	0.80743	2.00149	1.1316	0.08112	0.12799	1.37988	0.18233
CsTLP7	0	0	0	0	0	0.11359	0	0	0	0
CsTLP8	3.29986	18.6502	5.08699	5.54122	1.58382	1.76548	3.13254	3.43358	3.01155	9.30646
CsTLP9	14.9665	275.937	5.75707	0.06328	121.625	70.9472	17.1629	3.71744	215.394	0.26083
CsTLP10	0	0	0.10875	0.03703	0.10589	0	0.18939	0.10014	0	0
CsTLP11	0	0.12267	1.90352	0.03605	0	0	0.08813	0.0617	0	0
CsTLP12	38.45	3.69812	8.6427	2.8388	12.7317	15.1991	2.82704	2.86436	46.0291	0.40748
CsTLP13	971.743	19.961	13.809	946.93	1262.16	595.223	13.3769	18.5886	1.12695	143.797
CsTLP14	198.484	472.555	64.8714	243.435	35.6194	53.8007	184.743	149.86	1.14387	29.4302
CsTLP15	0.06943	29.8251	3.8432	0.57019	0.25066	0.72917	0	0.04617	2.59304	0.25633
CsTLP16	0.11411	35.2113	1.34969	0.31874	0.33086	0.31716	0	0	7.84683	0.68606
CsTLP17	93.7999	0.92621	0	0.49992	0.27332	0.79742	0.05633	0.1787	0.11656	0
CsTLP18	61.0416	7.15243	11.5894	306.937	18.1095	6.29903	4.91995	7.16788	0.27411	5.91236
CsTLP19	36.6764	45.1613	3.83819	0.36691	1.34715	2.92965	1.11032	1.1269	4.0254	1.09535
CsTLP20	1.33375	2.26096	0.82914	0.47147	0.17925	0.25469	0.40336	0.41431	0.23855	0.17952
CsTLP21	49.9758	280.845	11.7258	7.10789	1221.1	537.364	93.0089	42.4813	169.917	41.7193
CsTLP22	0.78637	12.686	10.2395	4.947	6.72082	9.53073	5.5845	5.28578	48.4495	30.7746
CsTLP23	0.10694	7.61804	1.28026	0.68314	0.40939	0.30535	1.6236	1.69218	0.52746	0.08628
	12	18	12	9	9	9	8	8	10	9
